# Supplementary material for: Compartmental models for seasonal hyperendemic bacterial meningitis in the African meningitis belt
Source: Epidemiol Infect. 2018 Sep 28;147:e14. doi: 10.1017/S0950268818002625 (PMC6520558; doi:10.1017/S0950268818002625)
Supplement: Supplementary file 1 [file S0950268818002625sup001.zip]

Archive with 7 entries (6 files):
- S0950268818002625sup001/koutangni_et_al_supplementary_fig_S1.tif
- S0950268818002625sup001/koutangni_et_al_supplementary_fig_S2.tif
- S0950268818002625sup001/koutangni_et_al_supplementary_fig_S3.tif
- S0950268818002625sup001/koutangni_supplementary_material_S1.docx
- S0950268818002625sup001/koutangni_supplementary_material_S2.docx
- S0950268818002625sup001/supplementary_material_S3.tif
- S0950268818002625sup001/
